# Supplementary material for: Psychological Flexibility Processes Differentially Predict Anxiety, Depression, and Well-Being Throughout Cardiac Rehabilitation
Source: J Clin Med. 2025 Jul 11;14(14):4937. doi: 10.3390/jcm14144937 (PMC12296143; doi:10.3390/jcm14144937)
Supplement: Supplementary file 1 [file jcm-14-04937-s001.zip]

Archive with 1 entries (1 files):
- jcm-3696350-supplementary.pdf
